# Supplementary material for: Orthodontic Status and Association with Oral-Health-Related Quality of Life—A Study of 16-Year-Old Norwegians with a Cleft Lip and Palate
Source: Int J Environ Res Public Health. 2024 Apr 26;21(5):550. doi: 10.3390/ijerph21050550 (PMC11121370; doi:10.3390/ijerph21050550)
Supplement: Supplementary file 1 [file ijerph-21-00550-s001.zip]

Archive with 1 entries (1 files):
- ijerph-2942539-supplementary.pdf
